# Supplementary material for: Programmatic Results of Integrating Systematic TB Screening Across Diverse Outpatient Health System Entry Points in the Democratic Republic of the Congo
Source: Trop Med Infect Dis. 2026 Mar 17;11(3):83. doi: 10.3390/tropicalmed11030083 (PMC13029867; doi:10.3390/tropicalmed11030083)
Supplement: Supplementary file 1 [file tropicalmed-11-00083-s001.zip]

Archive with 1 entries (1 files):
- tropicalmed-4042971-supplementary.pdf
